# Supplementary material for: MicroProtein-Mediated Recruitment of CONSTANS into a TOPLESS Trimeric Complex Represses Flowering in Arabidopsis
Source: PLoS Genet. 2016 Mar 25;12(3):e1005959. doi: 10.1371/journal.pgen.1005959 (PMC4807768; doi:10.1371/journal.pgen.1005959)
Supplement: S1 Data — (XLSX) [file pgen.1005959.s001.xlsx]

## Sheet: co-SAIL down
ID	FC	FDR	Annotation
AT5G59310	0.00147588	2.73946e-19	LTP4, lipid transfer protein 4
AT2G26400	0.00507951	5.42815e-06	ARD, ARD3, ATARD3, acireductone dioxygenase 3
AT1G26410	0.00579744	2.71441e-05	FAD-binding Berberine family protein
AT3G09270	0.0063328	7.56459e-05	ATGSTU8, GSTU8, glutathione S-transferase TAU 8
AT1G13530	0.00669744	0.000130239	Protein of unknown function (DUF1262)
AT3G13610	0.0367717	2.21328e-06	2-oxoglutarate (2OG) and Fe(II)-dependent oxygenase superfamily protein
AT3G49340	0.0620187	5.62136e-09	Cysteine proteinases superfamily protein
AT1G65480	0.0628485	3.59545e-35	FT, PEBP (phosphatidylethanolamine-binding protein) family protein
AT5G59320	0.0708328	1.89867e-32	LTP3, lipid transfer protein 3
AT4G13890	0.0769869	7.72873e-05	EDA36, EDA37, SHM5, Pyridoxal phosphate (PLP)-dependent transferases superfamily protein
AT5G43240	0.0854722	0.0003081	Protein of unknown function (DUF674)
AT5G53710	0.0884292	0.000479548	unknown protein; FUNCTIONS IN: molecular_function unknown; INVOLVED IN: biological_process unknown; LOCATED IN: endomembrane system; EXPRESSED IN: 8 plant structures; EXPRESSED DURING: 4 anthesis, C globular stage, petal differentiation and expansion stage; Has 30201 Blast hits to 17322 proteins in 780 species: Archae - 12; Bacteria - 1396; Metazoa - 17338; Fungi - 3422; Plants - 5037; Viruses - …
AT2G45220	0.0924944	0.00080964	Plant invertase/pectin methylesterase inhibitor superfamily
AT1G53100	0.103573	0.000105805	Core-2/I-branching beta-1,6-N-acetylglucosaminyltransferase family protein
AT3G28510	0.107673	3.81026e-19	P-loop containing nucleoside triphosphate hydrolases superfamily protein
AT2G20880	0.129952	2.5852e-14	Integrase-type DNA-binding superfamily protein
AT5G52740	0.139323	1.18603e-05	Copper transport protein family
AT5G22540	0.140708	1.35544e-05	Plant protein of unknown function (DUF247)
AT1G09080	0.141884	1.5478e-35	BIP3, Heat shock protein 70 (Hsp 70) family protein
AT3G15536	0.143215	3.9118e-23	Unknown gene
AT3G11340	0.146854	8.37075e-18	UDP-Glycosyltransferase superfamily protein
AT1G66960	0.147439	4.23755e-11	Terpenoid cyclases family protein
AT1G63530	0.150091	4.52036e-05	BEST Arabidopsis thaliana protein match is: hydroxyproline-rich glycoprotein family protein (TAIR:AT1G63540.1); Has 10212 Blast hits to 4024 proteins in 434 species: Archae - 1; Bacteria - 1259; Metazoa - 3608; Fungi - 2247; Plants - 291; Viruses - 90; Other Eukaryotes - 2716 (source: NCBI BLink).
AT3G46090	0.150668	5.21132e-16	ZAT7, C2H2 and C2HC zinc fingers superfamily protein
AT2G35980	0.170969	2.44161e-05	ATNHL10, NHL10, YLS9, Late embryogenesis abundant (LEA) hydroxyproline-rich glycoprotein family
AT2G07718	0.176597	0.000576139	Cytochrome b/b6 protein
AT5G44585	0.18076	2.13277e-05	unknown protein; FUNCTIONS IN: molecular_function unknown; INVOLVED IN: biological_process unknown; LOCATED IN: endomembrane system; Has 30201 Blast hits to 17322 proteins in 780 species: Archae - 12; Bacteria - 1396; Metazoa - 17338; Fungi - 3422; Plants - 5037; Viruses - 0; Other Eukaryotes - 2996 (source: NCBI BLink).
AT4G10500	0.183014	1.38166e-31	2-oxoglutarate (2OG) and Fe(II)-dependent oxygenase superfamily protein
AT2G04515	0.183828	9.3453e-05	unknown protein; FUNCTIONS IN: molecular_function unknown; INVOLVED IN: biological_process unknown; LOCATED IN: endomembrane system; BEST Arabidopsis thaliana protein match is: unknown protein (TAIR:AT2G04495.1); Has 30201 Blast hits to 17322 proteins in 780 species: Archae - 12; Bacteria - 1396; Metazoa - 17338; Fungi - 3422; Plants - 5037; Viruses - 0; Other Eukaryotes - 2996 (source: NCBI BLin…
AT4G04510	0.184752	0.000322933	CRK38, cysteine-rich RLK (RECEPTOR-like protein kinase) 38
AT3G24900	0.184991	9.26914e-09	AtRLP39, RLP39, receptor like protein 39
AT3G56790	0.196925	0.000292873	RNA splicing factor-related
AT1G36622	0.20208	0.000436089	unknown protein; LOCATED IN: endomembrane system; BEST Arabidopsis thaliana protein match is: unknown protein (TAIR:AT1G36640.1); Has 12 Blast hits to 12 proteins in 2 species: Archae - 0; Bacteria - 0; Metazoa - 0; Fungi - 0; Plants - 12; Viruses - 0; Other Eukaryotes - 0 (source: NCBI BLink).
AT2G19190	0.210842	9.68138e-10	FRK1, FLG22-induced receptor-like kinase 1
AT2G14610	0.211362	4.93894e-32	ATPR1, PR 1, PR1, pathogenesis-related gene 1
AT4G23310	0.212467	1.38223e-10	CRK23, cysteine-rich RLK (RECEPTOR-like protein kinase) 23
AT1G28480	0.21363	3.13105e-05	GRX480, roxy19, Thioredoxin superfamily protein
AT5G64810	0.217678	3.09404e-09	ATWRKY51, WRKY51, WRKY DNA-binding protein 51
AT5G09290	0.219759	1.25501e-05	Inositol monophosphatase family protein
AT5G60910	0.239102	6.19161e-06	AGL8, FUL, AGAMOUS-like 8
AT3G01830	0.246593	8.34158e-13	Calcium-binding EF-hand family protein
AT1G02450	0.246822	2.66229e-10	NIMIN-1, NIMIN1, NIM1-interacting 1
AT1G13470	0.249401	2.08266e-25	Protein of unknown function (DUF1262)

## Sheet: miP1a down
ID	FC	FDR	Annotation
AT1G65480	0.000384467	5.697e-58	FT, PEBP (phosphatidylethanolamine-binding protein) family protein
AT1G11600	0.00214733	9.14055e-15	CYP77B1, cytochrome P450, family 77, subfamily B, polypeptide 1
AT5G46830	0.00221656	2.42971e-14	ATNIG1, NIG1, NACL-inducible gene 1
AT4G20370	0.00249777	7.24247e-13	TSF, PEBP (phosphatidylethanolamine-binding protein) family protein
AT4G12500	0.00577235	6.43643e-06	Bifunctional inhibitor/lipid-transfer protein/seed storage 2S albumin superfamily protein
AT5G15180	0.0059767	1.00491e-05	Peroxidase superfamily protein
AT2G25130	0.00603604	1.09781e-05	ARM repeat superfamily protein
AT1G78865	0.00628406	1.78194e-05	AT1G78865
AT1G13430	0.00632583	1.8896e-05	ATST4C, ST4C, sulfotransferase 4C
AT5G10890	0.00658688	3.07254e-05	myosin heavy chain-related
AT3G56220	0.00663842	3.26285e-05	transcription regulators
AT1G12940	0.00702441	5.89247e-05	ATNRT2.5, NRT2.5, nitrate transporter2.5
AT4G29270	0.00742239	0.000103985	HAD superfamily, subfamily IIIB acid phosphatase
AT2G32750	0.00896361	0.000568572	Exostosin family protein
AT1G29490	0.00898416	0.000573237	SAUR-like auxin-responsive protein family
AT2G38152	0.00900472	0.000580658	alpha 1,4-glycosyltransferase family protein
AT2G35380	0.00902529	0.000586415	Peroxidase superfamily protein
AT2G33850	0.0125582	9.54472e-52	unknown protein; FUNCTIONS IN: molecular_function unknown; INVOLVED IN: biological_process unknown; LOCATED IN: endomembrane system; EXPRESSED IN: 17 plant structures; EXPRESSED DURING: 9 growth stages; BEST Arabidopsis thaliana protein match is: unknown protein (TAIR:AT1G28400.1); Has 3053 Blast hits to 2119 proteins in 133 species: Archae - 6; Bacteria - 52; Metazoa - 135; Fungi - 96; Plants - …
AT5G36910	0.014737	4.02026e-17	THI2.2, thionin 2.2
AT5G59310	0.0253793	1.98091e-17	LTP4, lipid transfer protein 4
AT4G29030	0.0318694	1.02393e-13	Putative membrane lipoprotein
AT1G34245	0.0554853	1.64555e-07	EPF2, Putative membrane lipoprotein
AT1G62510	0.0575974	2.55124e-15	Bifunctional inhibitor/lipid-transfer protein/seed storage 2S albumin superfamily protein
AT1G13550	0.0606239	8.32544e-07	Protein of unknown function (DUF1262)
AT4G04900	0.0662921	3.98495e-06	RIC10, ROP-interactive CRIB motif-containing protein 10
AT2G42840	0.0771011	1.04434e-53	PDF1, protodermal factor 1
AT3G21660	0.0808985	7.28118e-05	UBX domain-containing protein
AT4G14390	0.102064	1.67216e-33	Ankyrin repeat family protein
AT4G20000	0.10615	1.30837e-08	VQ motif-containing protein
AT3G61198	0.108405	5.8386e-06	other RNA
AT1G36622	0.120453	2.94443e-06	unknown protein; LOCATED IN: endomembrane system; BEST Arabidopsis thaliana protein match is: unknown protein (TAIR:AT1G36640.1); Has 12 Blast hits to 12 proteins in 2 species: Archae - 0; Bacteria - 0; Metazoa - 0; Fungi - 0; Plants - 12; Viruses - 0; Other Eukaryotes - 0 (source: NCBI BLink).
AT3G16670	0.121296	1.59383e-57	Pollen Ole e 1 allergen and extensin family protein
AT2G20880	0.128397	1.51291e-15	Integrase-type DNA-binding superfamily protein
AT1G76240	0.13279	4.52739e-08	Arabidopsis protein of unknown function (DUF241)
AT5G45080	0.143256	9.63193e-06	AtPP2-A6, PP2-A6, phloem protein 2-A6
AT1G32780	0.149736	0.000115108	GroES-like zinc-binding dehydrogenase family protein
AT2G26390	0.150347	8.82166e-09	Serine protease inhibitor (SERPIN) family protein
AT5G40010	0.150958	0.000730384	AATP1, AAA-ATPase 1
AT4G05110	0.151138	2.07885e-07	ATENT6, ENT6, equilibrative nucleoside transporter 6
AT1G73620	0.151671	2.70162e-05	Pathogenesis-related thaumatin superfamily protein
AT4G34550	0.152994	3.06096e-05	BEST Arabidopsis thaliana protein match is: F-box family protein (TAIR:AT2G16365.3); Has 37 Blast hits to 37 proteins in 8 species: Archae - 0; Bacteria - 0; Metazoa - 0; Fungi - 0; Plants - 37; Viruses - 0; Other Eukaryotes - 0 (source: NCBI BLink).
AT1G70270	0.15744	1.09785e-05	unknown protein; BEST Arabidopsis thaliana protein match is: unknown protein (TAIR:AT1G23965.1); Has 20 Blast hits to 20 proteins in 7 species: Archae - 0; Bacteria - 0; Metazoa - 0; Fungi - 0; Plants - 20; Viruses - 0; Other Eukaryotes - 0 (source: NCBI BLink).
AT2G35980	0.161995	4.24256e-06	ATNHL10, NHL10, YLS9, Late embryogenesis abundant (LEA) hydroxyproline-rich glycoprotein family
AT3G05600	0.166137	1.24367e-09	alpha/beta-Hydrolases superfamily protein
AT5G51060	0.167339	3.08699e-05	ATRBOHC, RBOHC, RHD2, NADPH/respiratory burst oxidase protein D
AT3G60900	0.168124	0.000585643	FLA10, FASCICLIN-like arabinogalactan-protein 10
AT3G46370	0.170866	5.46149e-11	Leucine-rich repeat protein kinase family protein
AT3G20865	0.175522	0.000966998	AGP40, arabinogalactan protein 40
AT1G06360	0.18124	8.73423e-30	Fatty acid desaturase family protein
AT3G06120	0.182248	4.11714e-05	MUTE, basic helix-loop-helix (bHLH) DNA-binding superfamily protein
AT4G12490	0.189743	1.64555e-07	Bifunctional inhibitor/lipid-transfer protein/seed storage 2S albumin superfamily protein
AT1G10155	0.197876	5.78412e-05	ATPP2-A10, PP2-A10, phloem protein 2-A10
AT1G66830	0.201339	4.70233e-06	Leucine-rich repeat protein kinase family protein
AT3G05730	0.211818	1.74231e-33	Encodes a defensin-like (DEFL) family protein.
AT3G26200	0.212016	4.54399e-17	CYP71B22, cytochrome P450, family 71, subfamily B, polypeptide 22
AT4G29020	0.213729	1.00128e-29	glycine-rich protein
AT4G23280	0.215083	9.95538e-05	CRK20, cysteine-rich RLK (RECEPTOR-like protein kinase) 20
AT2G43140	0.219023	0.000297116	basic helix-loop-helix (bHLH) DNA-binding superfamily protein
AT4G30640	0.219998	0.000314126	RNI-like superfamily protein
AT3G49340	0.22646	4.94458e-05	Cysteine proteinases superfamily protein
AT2G43590	0.229745	3.87353e-22	Chitinase family protein
AT5G45380	0.231497	1.58358e-24	ATDUR3, DUR3, solute:sodium symporters;urea transmembrane transporters
AT4G31805	0.234788	0.000198244	WRKY family transcription factor
AT3G12220	0.23625	1.52829e-11	scpl16, serine carboxypeptidase-like 16
AT3G57240	0.237826	1.9368e-28	BG3, beta-1,3-glucanase 3
AT5G22940	0.244188	6.02587e-10	F8H, FRA8 homolog
AT3G22231	0.245148	1.9368e-28	PCC1, pathogen and circadian controlled 1
AT2G43610	0.247127	0.000457378	Chitinase family protein

## Sheet: miP1b down
ID	FC	FDR	Annotation
AT2G33850	0.000377827	1.3523e-60	unknown protein; FUNCTIONS IN: molecular_function unknown; INVOLVED IN: biological_process unknown; LOCATED IN: endomembrane system; EXPRESSED IN: 17 plant structures; EXPRESSED DURING: 9 growth stages; BEST Arabidopsis thaliana protein match is: unknown protein (TAIR:AT1G28400.1); Has 3053 Blast hits to 2119 proteins in 133 species: Archae - 6; Bacteria - 52; Metazoa - 135; Fungi - 96; Plants - …
AT3G28510	0.000694299	8.88251e-40	P-loop containing nucleoside triphosphate hydrolases superfamily protein
AT2G14610	0.00084074	2.12423e-196	ATPR1, PR 1, PR1, pathogenesis-related gene 1
AT4G12490	0.00166744	1.18915e-19	Bifunctional inhibitor/lipid-transfer protein/seed storage 2S albumin superfamily protein
AT4G29030	0.00185925	7.80585e-18	Putative membrane lipoprotein
AT1G11600	0.00214733	1.03252e-15	CYP77B1, cytochrome P450, family 77, subfamily B, polypeptide 1
AT1G66700	0.0024235	3.7646e-14	PXMT1, S-adenosyl-L-methionine-dependent methyltransferases superfamily protein
AT4G20370	0.00249777	9.57346e-14	TSF, PEBP (phosphatidylethanolamine-binding protein) family protein
AT1G70270	0.00273893	1.26408e-12	unknown protein; BEST Arabidopsis thaliana protein match is: unknown protein (TAIR:AT1G23965.1); Has 20 Blast hits to 20 proteins in 7 species: Archae - 0; Bacteria - 0; Metazoa - 0; Fungi - 0; Plants - 20; Viruses - 0; Other Eukaryotes - 0 (source: NCBI BLink).
AT3G06120	0.00278207	1.94721e-12	MUTE, basic helix-loop-helix (bHLH) DNA-binding superfamily protein
AT1G34245	0.00323699	7.61502e-11	EPF2, Putative membrane lipoprotein
AT5G03210	0.00324344	7.86147e-11	unknown protein; FUNCTIONS IN: molecular_function unknown; INVOLVED IN: biological_process unknown; LOCATED IN: endomembrane system; EXPRESSED IN: 11 plant structures; EXPRESSED DURING: 7 growth stages; Has 6 Blast hits to 6 proteins in 2 species: Archae - 0; Bacteria - 0; Metazoa - 0; Fungi - 0; Plants - 6; Viruses - 0; Other Eukaryotes - 0 (source: NCBI BLink).
AT1G65480	0.00329389	6.31563e-58	FT, PEBP (phosphatidylethanolamine-binding protein) family protein
AT1G47890	0.0037172	1.42776e-09	AtRLP7, RLP7, receptor like protein 7
AT3G13610	0.00384326	2.72423e-09	2-oxoglutarate (2OG) and Fe(II)-dependent oxygenase superfamily protein
AT4G13890	0.00424192	1.65995e-08	EDA36, EDA37, SHM5, Pyridoxal phosphate (PLP)-dependent transferases superfamily protein
AT2G13810	0.00436723	2.85955e-08	ALD1, AGD2-like defense response protein 1
AT1G79680	0.00437638	2.93578e-08	ATWAKL10, WAKL10, WALL ASSOCIATED KINASE (WAK)-LIKE 10
AT2G26700	0.00448224	4.67402e-08	PID2, AGC (cAMP-dependent, cGMP-dependent and protein kinase C) kinase family protein
AT5G40010	0.00453458	5.42521e-08	AATP1, AAA-ATPase 1
AT4G17860	0.00506866	3.32501e-07	Protein of Unknown Function (DUF239)
AT2G26400	0.00507951	3.40285e-07	ARD, ARD3, ATARD3, acireductone dioxygenase 3
AT2G45220	0.00510124	3.52147e-07	Plant invertase/pectin methylesterase inhibitor superfamily
AT5G01900	0.00529319	6.27078e-07	ATWRKY62, WRKY62, WRKY DNA-binding protein 62
AT5G11210	0.00574728	2.04331e-06	ATGLR2.5, GLR2.5, glutamate receptor 2.5
AT4G12500	0.00577235	2.1331e-06	Bifunctional inhibitor/lipid-transfer protein/seed storage 2S albumin superfamily protein
AT1G26410	0.00579744	2.22628e-06	FAD-binding Berberine family protein
AT4G08770	0.00599646	3.66201e-06	Peroxidase superfamily protein
AT4G11170	0.00602284	3.80396e-06	Disease resistance protein (TIR-NBS-LRR class) family
AT4G21930	0.00634674	7.41104e-06	Protein of unknown function, DUF584
AT3G60966	0.00636766	7.62855e-06	RING/U-box superfamily protein
AT1G02230	0.00666792	1.33111e-05	ANAC004, NAC004, NAC domain containing protein 4
AT4G37010	0.00669744	1.37634e-05	CEN2, centrin 2
AT4G29270	0.00742239	4.48271e-05	HAD superfamily, subfamily IIIB acid phosphatase
AT3G23250	0.00743905	4.55593e-05	ATMYB15, ATY19, MYB15, myb domain protein 15
AT5G56960	0.00787847	8.28975e-05	basic helix-loop-helix (bHLH) DNA-binding family protein
AT1G33612	0.00840434	0.000153789	Leucine-rich repeat (LRR) family protein
AT4G29150	0.00842343	0.000155876	IQD25, IQ-domain 25
AT5G16486	0.00845209	0.000159148	RNA-directed DNA polymerase (reverse transcriptase)-related family protein
AT1G29490	0.00898416	0.000283485	SAUR-like auxin-responsive protein family
AT5G55340	0.00900472	0.000286809	MBOAT (membrane bound O-acyl transferase) family protein
AT3G47100	0.00903558	0.000292871	unknown protein; Has 1 Blast hits to 1 proteins in 1 species: Archae - 0; Bacteria - 0; Metazoa - 0; Fungi - 0; Plants - 1; Viruses - 0; Other Eukaryotes - 0 (source: NCBI BLink).
AT4G27290	0.00903558	0.000292871	S-locus lectin protein kinase family protein
AT5G03890	0.00967438	0.000532393	unknown protein; INVOLVED IN: N-terminal protein myristoylation; LOCATED IN: cellular_component unknown; BEST Arabidopsis thaliana protein match is: unknown protein (TAIR:AT3G10120.1); Has 1807 Blast hits to 1807 proteins in 277 species: Archae - 0; Bacteria - 0; Metazoa - 736; Fungi - 347; Plants - 385; Viruses - 0; Other Eukaryotes - 339 (source: NCBI BLink).
AT1G19250	0.00970778	0.000540445	FMO1, flavin-dependent monooxygenase 1
AT3G20340	0.00973006	0.00054582	Expression of the gene is downregulated in the presence of paraquat, an inducer of photoxidative stress.
AT3G01600	0.0105149	0.000995232	anac044, NAC044, NAC domain containing protein 44
AT4G01390	0.0105149	0.000995232	TRAF-like family protein
AT1G61160	0.010527	0.000999436	CONTAINS InterPro DOMAIN/s: Retrotransposon gag protein (InterPro:IPR005162); Has 30201 Blast hits to 17322 proteins in 780 species: Archae - 12; Bacteria - 1396; Metazoa - 17338; Fungi - 3422; Plants - 5037; Viruses - 0; Other Eukaryotes - 2996 (source: NCBI BLink).
AT5G59490	0.010527	0.000999436	Haloacid dehalogenase-like hydrolase (HAD) superfamily protein
AT2G42840	0.0129514	2.02624e-89	PDF1, protodermal factor 1
AT5G22570	0.0196484	3.31844e-22	ATWRKY38, WRKY38, WRKY DNA-binding protein 38
AT2G35980	0.021056	3.19205e-12	ATNHL10, NHL10, YLS9, Late embryogenesis abundant (LEA) hydroxyproline-rich glycoprotein family
AT1G16420	0.0210576	8.56925e-21	ATMC8, MC8, metacaspase 8
AT3G05600	0.0219468	5.7585e-20	alpha/beta-Hydrolases superfamily protein
AT2G25440	0.0222029	8.47014e-20	AtRLP20, RLP20, receptor like protein 20
AT1G33960	0.0243666	9.96057e-48	AIG1, P-loop containing nucleoside triphosphate hydrolases superfamily protein
AT1G36622	0.0248875	2.50804e-10	unknown protein; LOCATED IN: endomembrane system; BEST Arabidopsis thaliana protein match is: unknown protein (TAIR:AT1G36640.1); Has 12 Blast hits to 12 proteins in 2 species: Archae - 0; Bacteria - 0; Metazoa - 0; Fungi - 0; Plants - 12; Viruses - 0; Other Eukaryotes - 0 (source: NCBI BLink).
AT5G36910	0.0262032	6.88566e-17	THI2.2, thionin 2.2
AT3G61198	0.0278985	3.44257e-09	other RNA
AT4G14390	0.0284164	1.79236e-53	Ankyrin repeat family protein
AT2G30750	0.0352715	3.52771e-32	CYP71A12, cytochrome P450, family 71, subfamily A, polypeptide 12
AT3G09940	0.0353578	3.77004e-32	ATMDAR3, MDAR2, MDAR3, MDHAR, monodehydroascorbate reductase
AT1G66960	0.035515	2.34292e-21	Terpenoid cyclases family protein
AT3G11340	0.0362613	1.97334e-34	UDP-Glycosyltransferase superfamily protein
AT2G29350	0.0366434	1.70848e-24	SAG13, senescence-associated gene 13
AT2G19190	0.0367142	1.98064e-24	FRK1, FLG22-induced receptor-like kinase 1
AT4G16260	0.0373147	2.32587e-27	Glycosyl hydrolase superfamily protein
AT5G22530	0.0380768	1.62146e-11	unknown protein; BEST Arabidopsis thaliana protein match is: unknown protein (TAIR:AT5G22520.1); Has 30201 Blast hits to 17322 proteins in 780 species: Archae - 12; Bacteria - 1396; Metazoa - 17338; Fungi - 3422; Plants - 5037; Viruses - 0; Other Eukaryotes - 2996 (source: NCBI BLink).
AT3G29639	0.0418776	5.44654e-06	BEST Arabidopsis thaliana protein match is: SPOC domain / Transcription elongation factor S-II protein (TAIR:AT5G11430.1); Has 45 Blast hits to 45 proteins in 8 species: Archae - 0; Bacteria - 0; Metazoa - 0; Fungi - 0; Plants - 45; Viruses - 0; Other Eukaryotes - 0 (source: NCBI BLink).
AT5G47850	0.0420426	2.16476e-14	CCR4, CRINKLY4 related 4
AT5G17030	0.043286	8.95662e-06	UGT78D3, UDP-glucosyl transferase 78D3
AT5G52390	0.0434771	9.36485e-06	PAR1 protein
AT3G16150	0.0471398	2.87657e-05	N-terminal nucleophile aminohydrolases (Ntn hydrolases) superfamily protein
AT5G62210	0.0472506	5.12774e-43	Embryo-specific protein 3, (ATS3)
AT2G43140	0.0478419	4.95627e-09	basic helix-loop-helix (bHLH) DNA-binding superfamily protein
AT4G12480	0.0483581	1.23206e-15	pEARLI 1, Bifunctional inhibitor/lipid-transfer protein/seed storage 2S albumin superfamily protein
AT1G33840	0.0494601	5.21039e-05	Protein of unknown function (DUF567)
AT3G01830	0.0503951	2.04602e-36	Calcium-binding EF-hand family protein
AT1G09080	0.0511281	3.83385e-65	BIP3, Heat shock protein 70 (Hsp 70) family protein
AT3G26830	0.0597489	1.72365e-42	CYP71B15, PAD3, Cytochrome P450 superfamily protein
AT5G10520	0.0598039	5.10617e-07	RBK1, ROP binding protein kinases 1
AT1G26380	0.0609694	9.73315e-21	FAD-binding Berberine family protein
AT2G04515	0.0625696	2.66499e-09	unknown protein; FUNCTIONS IN: molecular_function unknown; INVOLVED IN: biological_process unknown; LOCATED IN: endomembrane system; BEST Arabidopsis thaliana protein match is: unknown protein (TAIR:AT2G04495.1); Has 30201 Blast hits to 17322 proteins in 780 species: Archae - 12; Bacteria - 1396; Metazoa - 17338; Fungi - 3422; Plants - 5037; Viruses - 0; Other Eukaryotes - 2996 (source: NCBI BLin…
AT5G52740	0.0629932	3.00849e-09	Copper transport protein family
AT3G16690	0.0639478	0.000852974	Nodulin MtN3 family protein
AT4G00700	0.0661477	6.07642e-37	C2 calcium/lipid-binding plant phosphoribosyltransferase family protein
AT2G27690	0.0702394	7.90948e-06	CYP94C1, cytochrome P450, family 94, subfamily C, polypeptide 1
AT3G15536	0.0708347	2.05132e-36	Unknown gene
AT4G04540	0.0714076	4.00648e-10	CRK39, cysteine-rich RLK (RECEPTOR-like protein kinase) 39
AT1G57630	0.0728421	1.87959e-38	Toll-Interleukin-Resistance (TIR) domain family protein
AT4G29020	0.0742093	1.63204e-68	glycine-rich protein
AT1G04110	0.0757582	6.80858e-22	SDD1, Subtilase family protein
AT3G48020	0.0759821	2.50112e-05	unknown protein; FUNCTIONS IN: molecular_function unknown; INVOLVED IN: biological_process unknown; LOCATED IN: chloroplast; EXPRESSED IN: 11 plant structures; EXPRESSED DURING: LP.04 four leaves visible, 4 anthesis; BEST Arabidopsis thaliana protein match is: unknown protein (TAIR:AT5G62865.1); Has 82 Blast hits to 82 proteins in 12 species: Archae - 0; Bacteria - 0; Metazoa - 0; Fungi - 0; Plan…
AT4G14450	0.0760623	2.52923e-05	unknown protein; LOCATED IN: chloroplast; BEST Arabidopsis thaliana protein match is: unknown protein (TAIR:AT3G23170.1); Has 74 Blast hits to 74 proteins in 6 species: Archae - 0; Bacteria - 0; Metazoa - 0; Fungi - 0; Plants - 74; Viruses - 0; Other Eukaryotes - 0 (source: NCBI BLink).
AT4G04500	0.0778032	5.63462e-29	CRK37, cysteine-rich RLK (RECEPTOR-like protein kinase) 37
AT1G56060	0.0815931	8.03841e-07	unknown protein; BEST Arabidopsis thaliana protein match is: unknown protein (TAIR:AT2G32210.1); Has 180 Blast hits to 180 proteins in 22 species: Archae - 0; Bacteria - 0; Metazoa - 0; Fungi - 10; Plants - 170; Viruses - 0; Other Eukaryotes - 0 (source: NCBI BLink).
AT4G10500	0.0818476	2.09286e-59	2-oxoglutarate (2OG) and Fe(II)-dependent oxygenase superfamily protein
AT2G47190	0.0818651	7.03187e-05	ATMYB2, MYB2, myb domain protein 2
AT4G23280	0.0822384	1.47612e-08	CRK20, cysteine-rich RLK (RECEPTOR-like protein kinase) 20
AT5G24770	0.0843362	6.22875e-10	ATVSP2, VSP2, vegetative storage protein 2
AT5G61160	0.0860858	1.16402e-35	AACT1, anthocyanin 5-aromatic acyltransferase 1
AT2G20880	0.0878539	1.2783e-19	Integrase-type DNA-binding superfamily protein
AT4G39670	0.087982	9.13461e-14	Glycolipid transfer protein (GLTP) family protein
AT5G62480	0.0891464	0.000206417	ATGSTU9, GST14, GST14B, GSTU9, glutathione S-transferase tau 9
AT3G53150	0.0891678	0.000206583	UGT73D1, UDP-glucosyl transferase 73D1
AT5G22380	0.0897267	8.5638e-37	anac090, NAC090, NAC domain containing protein 90
AT4G03450	0.090489	5.6304e-48	Ankyrin repeat family protein
AT3G60540	0.0909256	2.47962e-42	Preprotein translocase Sec, Sec61-beta subunit protein
AT5G01550	0.0909506	1.37688e-07	LECRKA4.2, lectin receptor kinase a4.1
AT3G46090	0.0923641	2.35092e-23	ZAT7, C2H2 and C2HC zinc fingers superfamily protein
AT1G21100	0.0926138	5.69104e-13	O-methyltransferase family protein
AT2G29460	0.0940445	4.06608e-21	ATGSTU4, GST22, GSTU4, glutathione S-transferase tau 4
AT1G28480	0.095539	6.3537e-10	GRX480, roxy19, Thioredoxin superfamily protein
AT2G27660	0.0962794	2.82292e-22	Cysteine/Histidine-rich C1 domain family protein
AT5G38780	0.0976595	1.76573e-05	S-adenosyl-L-methionine-dependent methyltransferases superfamily protein
AT1G01680	0.0989038	3.93413e-19	ATPUB54, PUB54, plant U-box 54
AT2G18660	0.0997694	9.49503e-45	PNP-A, plant natriuretic peptide A
AT3G18485	0.101428	1.33773e-06	ILR2, iaa-leucine resistant 2
AT4G21840	0.102286	0.000954813	ATMSRB8, MSRB8, methionine sulfoxide reductase B8
AT5G11920	0.102479	1.34199e-25	AtcwINV6, cwINV6, 6-&1-fructan exohydrolase
AT1G47980	0.102623	0.000980729	unknown protein; FUNCTIONS IN: molecular_function unknown; INVOLVED IN: biological_process unknown; LOCATED IN: endomembrane system; EXPRESSED IN: 6 plant structures; EXPRESSED DURING: 4 anthesis, F mature embryo stage, petal differentiation and expansion stage, E expanded cotyledon stage; BEST Arabidopsis thaliana protein match is: unknown protein (TAIR:AT3G62730.1); Has 169 Blast hits to 169 pr…
AT5G46830	0.10283	4.85028e-09	ATNIG1, NIG1, NACL-inducible gene 1
AT3G23550	0.106172	1.01645e-35	MATE efflux family protein
AT4G08910	0.107005	3.64078e-06	unknown protein; BEST Arabidopsis thaliana protein match is: unknown protein (TAIR:AT1G78170.1); Has 68 Blast hits to 68 proteins in 13 species: Archae - 0; Bacteria - 0; Metazoa - 0; Fungi - 0; Plants - 64; Viruses - 0; Other Eukaryotes - 4 (source: NCBI BLink).
AT5G44585	0.107274	1.37047e-08	unknown protein; FUNCTIONS IN: molecular_function unknown; INVOLVED IN: biological_process unknown; LOCATED IN: endomembrane system; Has 30201 Blast hits to 17322 proteins in 780 species: Archae - 12; Bacteria - 1396; Metazoa - 17338; Fungi - 3422; Plants - 5037; Viruses - 0; Other Eukaryotes - 2996 (source: NCBI BLink).
AT1G79400	0.107397	1.39688e-08	ATCHX2, CHX2, cation/H+ exchanger 2
AT3G49340	0.107815	1.50522e-08	Cysteine proteinases superfamily protein
AT1G61800	0.109364	2.4394e-08	ATGPT2, GPT2, glucose-6-phosphate/phosphate translocator 2
AT3G49620	0.110475	0.000112051	DIN11, 2-oxoglutarate (2OG) and Fe(II)-dependent oxygenase superfamily protein
AT3G04290	0.110829	1.07303e-49	ATLTL1, LTL1, Li-tolerant lipase 1
AT3G28540	0.111161	7.86856e-55	P-loop containing nucleoside triphosphate hydrolases superfamily protein
AT1G06360	0.112104	3.99397e-44	Fatty acid desaturase family protein
AT4G21850	0.11286	7.44497e-20	ATMSRB9, MSRB9, methionine sulfoxide reductase B9
AT1G02930	0.11291	2.0614e-60	ATGST1, ATGSTF3, ATGSTF6, ERD11, GST1, GSTF6, glutathione S-transferase 6
AT3G57260	0.113617	4.36005e-62	BG2, BGL2, PR-2, PR2, beta-1,3-glucanase 2
AT1G76960	0.113661	1.64473e-53	unknown protein; FUNCTIONS IN: molecular_function unknown; INVOLVED IN: biological_process unknown; LOCATED IN: endomembrane system; EXPRESSED IN: 9 plant structures; EXPRESSED DURING: 8 growth stages; Has 8 Blast hits to 8 proteins in 2 species: Archae - 0; Bacteria - 0; Metazoa - 0; Fungi - 0; Plants - 8; Viruses - 0; Other Eukaryotes - 0 (source: NCBI BLink).
AT2G24850	0.113717	1.07537e-46	TAT, TAT3, tyrosine aminotransferase 3
AT1G21240	0.114076	3.04143e-30	WAK3, wall associated kinase 3
AT3G25780	0.115714	2.52715e-24	AOC3, allene oxide cyclase 3
AT3G21080	0.116791	1.18717e-10	ABC transporter-related
AT3G13950	0.117101	1.0538e-08	unknown protein; BEST Arabidopsis thaliana protein match is: unknown protein (TAIR:AT4G13266.1); Has 339 Blast hits to 265 proteins in 12 species: Archae - 0; Bacteria - 0; Metazoa - 0; Fungi - 0; Plants - 339; Viruses - 0; Other Eukaryotes - 0 (source: NCBI BLink).
AT4G04510	0.117518	1.44085e-06	CRK38, cysteine-rich RLK (RECEPTOR-like protein kinase) 38
AT4G38560	0.118858	3.89188e-33	Arabidopsis phospholipase-like protein (PEARLI 4) family
AT5G45670	0.119534	9.24774e-27	GDSL-like Lipase/Acylhydrolase superfamily protein
AT4G09770	0.120683	0.000341552	TRAF-like family protein
AT4G31805	0.121738	2.94957e-07	WRKY family transcription factor
AT3G28270	0.122074	1.32088e-55	Protein of unknown function (DUF677)
AT4G19370	0.123942	3.46351e-15	Protein of unknown function (DUF1218)
AT5G39670	0.124288	2.35456e-44	Calcium-binding EF-hand family protein
AT1G02450	0.124402	6.48078e-20	NIMIN-1, NIMIN1, NIM1-interacting 1
AT1G76240	0.124754	6.6667e-09	Arabidopsis protein of unknown function (DUF241)
AT5G25450	0.125327	0.000541238	Cytochrome bd ubiquinol oxidase, 14kDa subunit
AT5G64810	0.12592	1.49995e-15	ATWRKY51, WRKY51, WRKY DNA-binding protein 51
AT5G53210	0.126111	1.34699e-09	SPCH, basic helix-loop-helix (bHLH) DNA-binding superfamily protein
AT1G44830	0.127023	6.31041e-05	Integrase-type DNA-binding superfamily protein
AT5G42380	0.127844	1.51271e-12	CML37, CML39, calmodulin like 37
AT1G13470	0.128295	2.81441e-52	Protein of unknown function (DUF1262)
AT5G08240	0.129033	5.28075e-18	unknown protein; BEST Arabidopsis thaliana protein match is: unknown protein (TAIR:AT5G23160.1); Has 69 Blast hits to 69 proteins in 10 species: Archae - 0; Bacteria - 1; Metazoa - 0; Fungi - 0; Plants - 68; Viruses - 0; Other Eukaryotes - 0 (source: NCBI BLink).
AT1G17710	0.130149	0.000840334	Pyridoxal phosphate phosphatase-related protein
AT1G63710	0.130416	0.000854197	CYP86A7, cytochrome P450, family 86, subfamily A, polypeptide 7
AT5G52760	0.130604	6.07642e-37	Copper transport protein family
AT1G26200	0.130761	1.93765e-15	TRAM, LAG1 and CLN8 (TLC) lipid-sensing domain containing protein
AT3G27170	0.133031	1.01156e-09	ATCLC-B, CLC-B, chloride channel B
AT5G22520	0.134117	4.03771e-17	unknown protein; BEST Arabidopsis thaliana protein match is: unknown protein (TAIR:AT5G22530.1); Has 14 Blast hits to 14 proteins in 2 species: Archae - 0; Bacteria - 0; Metazoa - 0; Fungi - 0; Plants - 14; Viruses - 0; Other Eukaryotes - 0 (source: NCBI BLink).
AT5G51060	0.134727	2.31715e-06	ATRBOHC, RBOHC, RHD2, NADPH/respiratory burst oxidase protein D
AT5G13320	0.13527	1.1138e-26	GDG1, GH3.12, PBS3, WIN3, Auxin-responsive GH3 family protein
AT3G57240	0.136586	6.92806e-51	BG3, beta-1,3-glucanase 3
AT3G28580	0.136682	5.85912e-27	P-loop containing nucleoside triphosphate hydrolases superfamily protein
AT1G32780	0.140451	3.66111e-05	GroES-like zinc-binding dehydrogenase family protein
AT4G05110	0.141458	3.03362e-08	ATENT6, ENT6, equilibrative nucleoside transporter 6
AT1G51800	0.141601	1.36078e-20	Leucine-rich repeat protein kinase family protein
AT4G12470	0.143473	6.55816e-26	AZI1, azelaic acid induced 1
AT1G53625	0.144833	5.42521e-08	unknown protein; Has 29996 Blast hits to 6987 proteins in 655 species: Archae - 23; Bacteria - 6686; Metazoa - 10521; Fungi - 1178; Plants - 7439; Viruses - 681; Other Eukaryotes - 3468 (source: NCBI BLink).
AT1G10155	0.14502	1.71352e-06	ATPP2-A10, PP2-A10, phloem protein 2-A10
AT5G25910	0.145479	3.22596e-07	AtRLP52, RLP52, receptor like protein 52
AT2G37030	0.146496	0.000445889	SAUR-like auxin-responsive protein family
AT1G05675	0.146743	3.06724e-14	UDP-Glycosyltransferase superfamily protein
AT3G53690	0.147326	1.29855e-05	RING/U-box superfamily protein
AT4G11890	0.148411	8.53515e-43	Protein kinase superfamily protein
AT1G53100	0.150505	0.000103015	Core-2/I-branching beta-1,6-N-acetylglucosaminyltransferase family protein
AT4G28140	0.151189	2.44236e-09	Integrase-type DNA-binding superfamily protein
AT3G02840	0.151285	8.37647e-09	ARM repeat superfamily protein
AT2G04495	0.152477	1.81677e-27	unknown protein; FUNCTIONS IN: molecular_function unknown; INVOLVED IN: biological_process unknown; LOCATED IN: endomembrane system; BEST Arabidopsis thaliana protein match is: unknown protein (TAIR:AT2G04515.1); Has 30201 Blast hits to 17322 proteins in 780 species: Archae - 12; Bacteria - 1396; Metazoa - 17338; Fungi - 3422; Plants - 5037; Viruses - 0; Other Eukaryotes - 2996 (source: NCBI BLin…
AT3G29000	0.157027	3.08617e-20	Calcium-binding EF-hand family protein
AT1G51620	0.157555	4.2977e-07	Protein kinase superfamily protein
AT1G30730	0.160092	5.30262e-05	FAD-binding Berberine family protein
AT4G18250	0.162294	1.09661e-34	receptor serine/threonine kinase, putative
AT4G20000	0.163567	2.63071e-07	VQ motif-containing protein
AT4G23310	0.168152	1.6016e-14	CRK23, cysteine-rich RLK (RECEPTOR-like protein kinase) 23
AT5G38900	0.168255	7.16987e-06	Thioredoxin superfamily protein
AT2G43050	0.16887	0.000124546	ATPMEPCRD, Plant invertase/pectin methylesterase inhibitor superfamily
AT3G08770	0.168904	1.51947e-12	LTP6, lipid transfer protein 6
AT1G80840	0.169106	2.52827e-19	ATWRKY40, WRKY40, WRKY DNA-binding protein 40
AT3G55700	0.171988	7.68086e-09	UDP-Glycosyltransferase superfamily protein
AT4G17660	0.172488	1.38189e-10	Protein kinase superfamily protein
AT1G03850	0.172873	2.70942e-08	Glutaredoxin family protein
AT2G02010	0.174271	0.000198931	GAD4, glutamate decarboxylase 4
AT3G26200	0.175039	6.05141e-21	CYP71B22, cytochrome P450, family 71, subfamily B, polypeptide 22
AT3G14680	0.175228	0.000848914	CYP72A14, cytochrome P450, family 72, subfamily A, polypeptide 14
AT3G26210	0.175236	1.02552e-36	CYP71B23, cytochrome P450, family 71, subfamily B, polypeptide 23
AT5G48540	0.175567	6.41576e-28	receptor-like protein kinase-related family protein
AT1G21110	0.175948	0.00088354	O-methyltransferase family protein
AT5G24200	0.176706	1.03348e-15	alpha/beta-Hydrolases superfamily protein
AT4G34250	0.177476	4.12463e-16	KCS16, 3-ketoacyl-CoA synthase 16
AT4G35180	0.177589	6.13269e-08	LHT7, LYS/HIS transporter 7
AT4G04490	0.178991	1.83193e-26	CRK36, cysteine-rich RLK (RECEPTOR-like protein kinase) 36
AT2G32680	0.179063	1.23846e-39	AtRLP23, RLP23, receptor like protein 23
AT2G29090	0.179294	2.70925e-08	CYP707A2, cytochrome P450, family 707, subfamily A, polypeptide 2
AT3G29034	0.180799	3.54688e-18	unknown protein; Has 7 Blast hits to 7 proteins in 3 species: Archae - 0; Bacteria - 0; Metazoa - 0; Fungi - 0; Plants - 7; Viruses - 0; Other Eukaryotes - 0 (source: NCBI BLink).
AT3G14280	0.182395	2.36765e-09	unknown protein; Has 51 Blast hits to 51 proteins in 13 species: Archae - 0; Bacteria - 0; Metazoa - 0; Fungi - 0; Plants - 51; Viruses - 0; Other Eukaryotes - 0 (source: NCBI BLink).
AT5G57010	0.183175	3.66563e-06	calmodulin-binding family protein
AT3G25010	0.184112	1.14689e-34	AtRLP41, RLP41, receptor like protein 41
AT1G36675	0.184201	0.000445484	glycine-rich protein
AT5G52750	0.18527	1.40362e-29	Heavy metal transport/detoxification superfamily protein
AT1G02920	0.185287	3.15427e-37	ATGST11, ATGSTF7, ATGSTF8, GST11, GSTF7, glutathione S-transferase 7
AT5G60910	0.187521	1.39688e-08	AGL8, FUL, AGAMOUS-like 8
AT3G22600	0.188289	1.02142e-10	Bifunctional inhibitor/lipid-transfer protein/seed storage 2S albumin superfamily protein
AT3G60900	0.188481	0.000621725	FLA10, FASCICLIN-like arabinogalactan-protein 10
AT2G04450	0.18874	5.29709e-30	ATNUDT6, ATNUDX6, NUDT6, NUDX6, nudix hydrolase homolog 6
AT2G41990	0.189094	3.19386e-07	CONTAINS InterPro DOMAIN/s: Late embryogenesis abundant protein, group 2 (InterPro:IPR004864); BEST Arabidopsis thaliana protein match is: Late embryogenesis abundant (LEA) hydroxyproline-rich glycoprotein family (TAIR:AT4G35170.1); Has 172 Blast hits to 168 proteins in 15 species: Archae - 0; Bacteria - 0; Metazoa - 0; Fungi - 0; Plants - 172; Viruses - 0; Other Eukaryotes - 0 (source: NCBI BLin…
AT3G61190	0.189656	2.00667e-13	BAP1, BON association protein 1
AT4G14370	0.190545	1.74492e-11	Disease resistance protein (TIR-NBS-LRR class) family
AT5G05300	0.190572	8.39273e-06	unknown protein; FUNCTIONS IN: molecular_function unknown; INVOLVED IN: biological_process unknown; LOCATED IN: endomembrane system; EXPRESSED IN: 10 plant structures; EXPRESSED DURING: 8 growth stages; Has 1807 Blast hits to 1807 proteins in 277 species: Archae - 0; Bacteria - 0; Metazoa - 736; Fungi - 347; Plants - 385; Viruses - 0; Other Eukaryotes - 339 (source: NCBI BLink).
AT3G50770	0.191039	8.31427e-32	CML41, calmodulin-like 41
AT3G15357	0.191494	2.49299e-08	unknown protein; INVOLVED IN: biological_process unknown; LOCATED IN: chloroplast; EXPRESSED IN: shoot apex, hypocotyl, root, leaf; Has 6931 Blast hits to 2036 proteins in 230 species: Archae - 7; Bacteria - 933; Metazoa - 1824; Fungi - 836; Plants - 482; Viruses - 218; Other Eukaryotes - 2631 (source: NCBI BLink).
AT4G02380	0.194209	2.94525e-35	AtLEA5, SAG21, senescence-associated gene 21
AT5G45380	0.194306	3.67591e-30	ATDUR3, DUR3, solute:sodium symporters;urea transmembrane transporters
AT1G22220	0.195768	0.000990151	F-box family protein
AT1G58420	0.195915	4.25256e-21	Uncharacterised conserved protein UCP031279
AT2G46270	0.196918	5.74888e-13	GBF3, G-box binding factor 3
AT5G18470	0.197639	2.16338e-33	Curculin-like (mannose-binding) lectin family protein
AT5G25260	0.199229	5.20443e-16	SPFH/Band 7/PHB domain-containing membrane-associated protein family
AT3G48630	0.199548	7.71979e-06	unknown protein; BEST Arabidopsis thaliana protein match is: unknown protein (TAIR:AT3G44150.1); Has 64 Blast hits to 64 proteins in 15 species: Archae - 0; Bacteria - 0; Metazoa - 0; Fungi - 0; Plants - 64; Viruses - 0; Other Eukaryotes - 0 (source: NCBI BLink).
AT4G39830	0.200147	5.89921e-18	Cupredoxin superfamily protein
AT2G43000	0.200332	2.17332e-05	anac042, NAC042, NAC domain containing protein 42
AT3G24900	0.201145	2.07516e-09	AtRLP39, RLP39, receptor like protein 39
AT1G62510	0.202019	1.09766e-08	Bifunctional inhibitor/lipid-transfer protein/seed storage 2S albumin superfamily protein
AT3G48640	0.202623	1.66388e-10	unknown protein; FUNCTIONS IN: molecular_function unknown; INVOLVED IN: biological_process unknown; LOCATED IN: endomembrane system; EXPRESSED IN: 10 plant structures; EXPRESSED DURING: 10 growth stages; CONTAINS InterPro DOMAIN/s: Protein of unknown function DUF677 (InterPro:IPR007749); BEST Arabidopsis thaliana protein match is: Protein of unknown function (DUF677) (TAIR:AT5G66670.2); Has 42 Bl…
AT1G20350	0.202865	8.61183e-16	ATTIM17-1, TIM17-1, translocase inner membrane subunit 17-1
AT5G26340	0.202872	2.94429e-26	ATSTP13, MSS1, STP13, Major facilitator superfamily protein
AT1G75580	0.204388	1.26053e-15	SAUR-like auxin-responsive protein family
AT5G20230	0.206042	1.37701e-29	ATBCB, BCB, BCB, SAG14, blue-copper-binding protein
AT5G38250	0.206579	2.83583e-11	Protein kinase family protein
AT5G10760	0.206913	1.40257e-35	Eukaryotic aspartyl protease family protein
AT2G18690	0.208384	1.68563e-30	unknown protein; FUNCTIONS IN: molecular_function unknown; INVOLVED IN: biological_process unknown; LOCATED IN: membrane; EXPRESSED IN: 17 plant structures; EXPRESSED DURING: 9 growth stages; CONTAINS InterPro DOMAIN/s: Protein of unknown function DUF975 (InterPro:IPR010380); BEST Arabidopsis thaliana protein match is: unknown protein (TAIR:AT2G18680.1); Has 213 Blast hits to 211 proteins in 20 s…
AT5G66080	0.209245	2.08287e-05	Protein phosphatase 2C family protein
AT4G23140	0.209903	5.20177e-32	CRK6, cysteine-rich RLK (RECEPTOR-like protein kinase) 6
AT1G61380	0.210126	1.40733e-26	SD1-29, S-domain-1 29
AT1G09932	0.212504	1.01369e-22	Phosphoglycerate mutase family protein
AT1G28370	0.212991	1.22403e-05	ATERF11, ERF11, ERF domain protein 11
AT3G02140	0.21399	6.56644e-10	AFP4, TMAC2, AFP2 (ABI five-binding protein 2) family protein
AT1G26420	0.214796	1.2729e-10	FAD-binding Berberine family protein
AT5G24110	0.214964	7.00514e-08	ATWRKY30, WRKY30, WRKY DNA-binding protein 30
AT1G21120	0.216363	1.05974e-12	O-methyltransferase family protein
AT2G46400	0.216381	8.54996e-24	ATWRKY46, WRKY46, WRKY DNA-binding protein 46
AT1G07450	0.216945	0.00054582	NAD(P)-binding Rossmann-fold superfamily protein
AT1G13550	0.21697	0.00054582	Protein of unknown function (DUF1262)
AT2G44380	0.217601	0.000564017	Cysteine/Histidine-rich C1 domain family protein
AT4G23150	0.218633	4.52811e-24	CRK7, cysteine-rich RLK (RECEPTOR-like protein kinase) 7
AT4G25070	0.21905	4.433e-12	unknown protein; EXPRESSED IN: cultured cell; BEST Arabidopsis thaliana protein match is: unknown protein (TAIR:AT3G48860.2); Has 14837 Blast hits to 10961 proteins in 1163 species: Archae - 189; Bacteria - 1924; Metazoa - 7665; Fungi - 1127; Plants - 653; Viruses - 80; Other Eukaryotes - 3199 (source: NCBI BLink).
AT1G17147	0.220038	5.24143e-07	VQ motif-containing protein
AT1G78410	0.220466	1.20607e-16	VQ motif-containing protein
AT5G09290	0.221525	1.36109e-06	Inositol monophosphatase family protein
AT1G14880	0.221905	9.36917e-33	PCR1, PLANT CADMIUM RESISTANCE 1
AT2G29120	0.222718	2.05267e-28	ATGLR2.7, GLR2.7, GLR2.7, glutamate receptor 2.7
AT4G13395	0.222817	0.000794907	DVL10, RTFL12, ROTUNDIFOLIA like 12
AT3G52748	0.223202	0.000151405	other RNA
AT5G12930	0.224848	4.82785e-07	unknown protein; Has 1807 Blast hits to 1807 proteins in 277 species: Archae - 0; Bacteria - 0; Metazoa - 736; Fungi - 347; Plants - 385; Viruses - 0; Other Eukaryotes - 339 (source: NCBI BLink).
AT3G26440	0.225932	0.000420959	Protein of unknown function (DUF707)
AT1G80130	0.226757	1.83254e-20	Tetratricopeptide repeat (TPR)-like superfamily protein
AT4G15480	0.227356	3.45151e-07	UGT84A1, UDP-Glycosyltransferase superfamily protein
AT1G19020	0.22753	1.64871e-18	unknown protein; BEST Arabidopsis thaliana protein match is: unknown protein (TAIR:AT3G48180.1); Has 88 Blast hits to 88 proteins in 15 species: Archae - 0; Bacteria - 0; Metazoa - 0; Fungi - 0; Plants - 88; Viruses - 0; Other Eukaryotes - 0 (source: NCBI BLink).
AT1G65450	0.227902	3.21549e-13	HXXXD-type acyl-transferase family protein
AT4G19810	0.227961	1.19944e-09	Glycosyl hydrolase family protein with chitinase insertion domain
AT1G21550	0.227975	8.21432e-17	Calcium-binding EF-hand family protein
AT3G10930	0.228133	7.10675e-07	unknown protein; FUNCTIONS IN: molecular_function unknown; INVOLVED IN: biological_process unknown; LOCATED IN: mitochondrion; EXPRESSED IN: 18 plant structures; EXPRESSED DURING: 9 growth stages; Has 1 Blast hits to 1 proteins in 1 species: Archae - 0; Bacteria - 0; Metazoa - 0; Fungi - 0; Plants - 1; Viruses - 0; Other Eukaryotes - 0 (source: NCBI BLink).
AT1G24145	0.228595	5.95375e-18	unknown protein; FUNCTIONS IN: molecular_function unknown; INVOLVED IN: biological_process unknown; LOCATED IN: endomembrane system; Has 3 Blast hits to 3 proteins in 1 species: Archae - 0; Bacteria - 0; Metazoa - 0; Fungi - 0; Plants - 3; Viruses - 0; Other Eukaryotes - 0 (source: NCBI BLink).
AT5G67450	0.230266	2.65594e-11	AZF1, ZF1, zinc-finger protein 1
AT5G64000	0.232197	1.29263e-22	ATSAL2, SAL2, Inositol monophosphatase family protein
AT1G66930	0.232817	3.56563e-05	Protein kinase superfamily protein
AT5G26690	0.232818	5.72297e-14	Heavy metal transport/detoxification superfamily protein
AT3G25882	0.23309	1.25055e-17	NIMIN-2, NIM1-interacting 2
AT1G76930	0.233611	1.1261e-18	ATEXT1, ATEXT4, EXT1, EXT4, ORG5, extensin 4
AT1G14870	0.234248	1.51271e-12	PCR2, PLANT CADMIUM RESISTANCE 2
AT1G49000	0.234819	8.16674e-10	unknown protein; FUNCTIONS IN: molecular_function unknown; INVOLVED IN: biological_process unknown; LOCATED IN: chloroplast; EXPRESSED IN: stem; BEST Arabidopsis thaliana protein match is: unknown protein (TAIR:AT3G18560.1); Has 105 Blast hits to 105 proteins in 13 species: Archae - 0; Bacteria - 0; Metazoa - 0; Fungi - 0; Plants - 105; Viruses - 0; Other Eukaryotes - 0 (source: NCBI BLink).
AT2G39690	0.236634	1.85611e-07	Protein of unknown function, DUF547
AT5G54148	0.237147	0.000416315	unknown protein; BEST Arabidopsis thaliana protein match is: unknown protein (TAIR:AT5G54150.1); Has 104 Blast hits to 102 proteins in 23 species: Archae - 0; Bacteria - 0; Metazoa - 11; Fungi - 0; Plants - 88; Viruses - 0; Other Eukaryotes - 5 (source: NCBI BLink).
AT1G74290	0.23774	0.000877499	alpha/beta-Hydrolases superfamily protein
AT1G21310	0.238264	4.12658e-23	ATEXT3, EXT3, RSH, extensin 3
AT3G56790	0.238394	0.000218404	RNA splicing factor-related
AT4G01060	0.239325	0.000947043	CPL3, ETC3, CAPRICE-like MYB3
AT3G50800	0.239748	7.46546e-07	unknown protein; FUNCTIONS IN: molecular_function unknown; INVOLVED IN: N-terminal protein myristoylation; LOCATED IN: cellular_component unknown; BEST Arabidopsis thaliana protein match is: unknown protein (TAIR:AT5G66580.1); Has 249 Blast hits to 249 proteins in 14 species: Archae - 0; Bacteria - 0; Metazoa - 0; Fungi - 0; Plants - 249; Viruses - 0; Other Eukaryotes - 0 (source: NCBI BLink).
AT5G39090	0.239833	2.57785e-07	HXXXD-type acyl-transferase family protein
AT1G30190	0.241485	0.000140165	unknown protein; BEST Arabidopsis thaliana protein match is: unknown protein (TAIR:AT2G34610.1); Has 56 Blast hits to 56 proteins in 13 species: Archae - 0; Bacteria - 0; Metazoa - 0; Fungi - 0; Plants - 44; Viruses - 0; Other Eukaryotes - 12 (source: NCBI BLink).
AT4G05020	0.241879	2.21719e-19	NDB2, NAD(P)H dehydrogenase B2
AT3G54150	0.242212	1.38189e-10	S-adenosyl-L-methionine-dependent methyltransferases superfamily protein
AT2G43570	0.24414	1.22278e-20	CHI, chitinase, putative
AT1G51790	0.245257	3.28258e-13	Leucine-rich repeat protein kinase family protein
AT2G17710	0.247736	1.68186e-17	unknown protein; Has 39 Blast hits to 39 proteins in 14 species: Archae - 0; Bacteria - 0; Metazoa - 0; Fungi - 0; Plants - 39; Viruses - 0; Other Eukaryotes - 0 (source: NCBI BLink).
AT5G22940	0.247761	2.52912e-10	F8H, FRA8 homolog
AT2G25000	0.248042	2.98234e-18	ATWRKY60, WRKY60, WRKY DNA-binding protein 60
AT1G35230	0.248882	3.67667e-21	AGP5, arabinogalactan protein 5

## Sheet: co-SAIL up
ID	FC	FDR	Annotation
AT4G18150	463.12	3.71044e-14	Kinase-related protein of unknown function (DUF1296)
AT3G44006	326.371	3.21173e-10	unknown protein; Has 30201 Blast hits to 17322 proteins in 780 species: Archae - 12; Bacteria - 1396; Metazoa - 17338; Fungi - 3422; Plants - 5037; Viruses - 0; Other Eukaryotes - 2996 (source: NCBI BLink).
AT5G43180	129.31	0.000365089	Protein of unknown function, DUF599
AT3G30720	30.0261	3.51748e-84	QQS, qua-quine starch
AT5G65080	15.5279	1.38166e-31	AGL68, MAF5, K-box region and MADS-box transcription factor family protein
AT2G42540	8.35294	3.35948e-58	COR15, COR15A, cold-regulated 15a
AT3G49580	8.25639	0.000122727	LSU1, response to low sulfur 1
AT5G15960	5.90093	3.7008e-05	KIN1, stress-responsive protein (KIN1) / stress-induced protein (KIN1)
AT5G58390	4.39465	1.25501e-05	Peroxidase superfamily protein
AT3G27250	4.34357	5.98932e-05	unknown protein; BEST Arabidopsis thaliana protein match is: unknown protein (TAIR:AT5G40800.1); Has 104 Blast hits to 104 proteins in 13 species: Archae - 0; Bacteria - 0; Metazoa - 0; Fungi - 0; Plants - 104; Viruses - 0; Other Eukaryotes - 0 (source: NCBI BLink).
AT1G52040	4.07285	1.26778e-24	ATMBP, MBP1, myrosinase-binding protein 1

## Sheet: miP1a up
ID	FC	FDR	Annotation
AT3G21890	5306.42	0	B-box type zinc finger family protein
AT1G73260	1315.01	3.1471e-36	ATKTI1, KTI1, kunitz trypsin inhibitor 1
AT4G37990	1175.72	3.32552e-33	ATCAD8, CAD-B2, ELI3, ELI3-2, elicitor-activated gene 3-2
AT5G28237	419.354	1.21613e-13	Pyridoxal-5'-phosphate-dependent enzyme family protein
AT3G55970	403.623	3.25318e-13	ATJRG21, JRG21, jasmonate-regulated gene 21
AT2G39030	308.984	6.34789e-85	Acyl-CoA N-acyltransferases (NAT) superfamily protein
AT1G78390	238.74	4.58401e-08	ATNCED9, NCED9, nine-cis-epoxycarotenoid dioxygenase 9
AT1G22240	218.672	1.84664e-07	APUM8, PUM8, pumilio 8
AT3G21500	207.847	3.83395e-07	DXPS1, 1-deoxy-D-xylulose 5-phosphate synthase 1
AT5G07010	202.79	5.90708e-07	ATST2A, ST2A, sulfotransferase 2A
AT5G55410	194.291	1.1026e-06	Bifunctional inhibitor/lipid-transfer protein/seed storage 2S albumin superfamily protein
AT4G22470	180.96	3.19127e-06	protease inhibitor/seed storage/lipid transfer protein (LTP) family protein
AT4G29690	177.893	3.77584e-06	Alkaline-phosphatase-like family protein
AT1G01480	162.939	1.13056e-05	ACS2, AT-ACC2, 1-amino-cyclopropane-1-carboxylate synthase 2
AT3G11480	160.623	1.28753e-05	ATBSMT1, BSMT1, S-adenosyl-L-methionine-dependent methyltransferases superfamily protein
AT2G34500	146.083	3.7948e-05	CYP710A1, cytochrome P450, family 710, subfamily A, polypeptide 1
AT3G01270	144.822	4.06399e-05	Pectate lyase family protein
AT2G47770	115.506	0.000380937	ATTSPO, TSPO, TSPO(outer membrane tryptophan-rich sensory protein)-related
AT4G21830	114.132	0.000410311	ATMSRB7, MSRB7, methionine sulfoxide reductase B7
AT1G17020	113.962	0.000414021	ATSRG1, SRG1, senescence-related gene 1
AT4G00893	105.803	0.000749772	unknown protein; LOCATED IN: chloroplast; BEST Arabidopsis thaliana protein match is: unknown protein (TAIR:AT4G12370.1); Has 220 Blast hits to 215 proteins in 11 species: Archae - 0; Bacteria - 0; Metazoa - 0; Fungi - 0; Plants - 220; Viruses - 0; Other Eukaryotes - 0 (source: NCBI BLink).
AT2G26480	105.331	0.000767101	UGT76D1, UDP-glucosyl transferase 76D1
AT1G55560	105.175	0.000773459	sks14, SKU5 similar 14
AT5G54060	98.9443	3.14131e-99	UF3GT, UDP-glucose:flavonoid 3-o-glucosyltransferase
AT4G22880	78.636	7.20326e-119	ANS, LDOX, TDS4, TT18, leucoanthocyanidin dioxygenase
AT3G29590	62.789	2.57639e-60	AT5MAT, HXXXD-type acyl-transferase family protein
AT5G42800	56.9851	2.56679e-91	DFR, M318, TT3, dihydroflavonol 4-reductase
AT3G25180	51.6984	4.88707e-13	CYP82G1, cytochrome P450, family 82, subfamily G, polypeptide 1
AT4G09820	45.2023	7.64195e-33	BHLH42, TT8, basic helix-loop-helix (bHLH) DNA-binding superfamily protein
AT5G17220	40.6039	8.83362e-99	ATGSTF12, GST26, GSTF12, TT19, glutathione S-transferase phi 12
AT1G54020	38.2454	1.43637e-09	GDSL-like Lipase/Acylhydrolase superfamily protein
AT1G52040	33.1845	8.04027e-133	ATMBP, MBP1, myrosinase-binding protein 1
AT5G65080	30.9423	3.03165e-58	AGL68, MAF5, K-box region and MADS-box transcription factor family protein
AT2G05914	28.3958	5.56022e-07	Potential natural antisense gene, locus overlaps with AT2G05915
AT5G59220	28.1256	4.24197e-12	HAI1, highly ABA-induced PP2C gene 1
AT5G15500	27.3074	1.88285e-20	Ankyrin repeat family protein
AT1G61120	25.2471	1.36131e-31	GES, TPS04, TPS4, terpene synthase 04
AT1G52400	23.0326	2.17757e-115	ATBG1, BGL1, BGLU18, beta glucosidase 18
AT5G17330	21.9057	2.74338e-22	GAD, GAD1, glutamate decarboxylase
AT1G52030	21.6304	1.94141e-37	F-ATMBP, MBP1.2, MBP2, myrosinase-binding protein 2
AT4G23680	20.2297	1.78399e-08	Polyketide cyclase/dehydrase and lipid transport superfamily protein
AT3G10320	19.7316	1.45157e-11	Glycosyltransferase family 61 protein
AT3G28220	19.3499	8.39122e-102	TRAF-like family protein
AT3G10815	19.3335	0.000128556	RING/U-box superfamily protein
AT4G15210	18.9997	5.13991e-39	AT-BETA-AMY, ATBETA-AMY, BAM5, BMY1, RAM1, beta-amylase 5
AT5G07990	17.4886	4.46071e-57	CYP75B1, D501, TT7, Cytochrome P450 superfamily protein
AT3G45130	16.953	6.20056e-07	LAS1, lanosterol synthase 1
AT4G24000	16.6616	1.30295e-24	ATCSLG2, CSLG2, cellulose synthase like G2
AT3G49580	16.5813	6.21823e-12	LSU1, response to low sulfur 1
AT5G24780	15.8188	5.90678e-09	ATVSP1, VSP1, vegetative storage protein 1
AT5G26260	15.3458	3.50162e-06	TRAF-like family protein
AT1G14100	13.632	2.24248e-05	FUT8, fucosyltransferase 8
AT1G45616	12.6081	6.52955e-05	AtRLP6, RLP6, receptor like protein 6
AT1G27045	12.5241	1.2571e-08	Homeobox-leucine zipper protein family
AT1G52000	12.5125	1.17908e-79	Mannose-binding lectin superfamily protein
AT1G56650	11.6877	8.9919e-36	ATMYB75, MYB75, PAP1, SIAA1, production of anthocyanin pigment 1
AT2G39330	11.6188	2.39947e-50	JAL23, jacalin-related lectin 23
AT2G37770	11.1238	4.54802e-18	NAD(P)-linked oxidoreductase superfamily protein
AT2G23270	10.9001	0.000415897	unknown protein; FUNCTIONS IN: molecular_function unknown; INVOLVED IN: biological_process unknown; LOCATED IN: endomembrane system; EXPRESSED IN: stem, sperm cell, root, stamen; EXPRESSED DURING: 4 anthesis; BEST Arabidopsis thaliana protein match is: unknown protein (TAIR:AT4G37290.1); Has 36 Blast hits to 35 proteins in 6 species: Archae - 0; Bacteria - 0; Metazoa - 0; Fungi - 0; Plants - 36; …
AT1G66870	10.6734	0.000498301	Carbohydrate-binding X8 domain superfamily protein
AT1G52410	10.6198	3.67969e-65	TSA1, TSK-associating protein 1
AT1G73325	10.28	7.68929e-42	Kunitz family trypsin and protease inhibitor protein
AT5G13080	10.0919	1.30994e-11	ATWRKY75, WRKY75, WRKY DNA-binding protein 75
AT1G17380	9.99646	4.61066e-24	JAZ5, TIFY11A, jasmonate-zim-domain protein 5
AT3G15500	9.1535	0.000125038	ANAC055, ATNAC3, NAC055, NAC3, NAC domain containing protein 3
AT4G14090	8.84079	6.02555e-56	UDP-Glycosyltransferase superfamily protein
AT1G52890	8.80595	1.55903e-21	ANAC019, NAC019, NAC domain containing protein 19
AT5G41315	7.63238	4.66444e-22	GL3, GL3, MYC6.2, basic helix-loop-helix (bHLH) DNA-binding superfamily protein
AT5G50800	7.41439	1.13761e-19	Nodulin MtN3 family protein
AT2G02990	7.01047	1.09375e-08	ATRNS1, RNS1, ribonuclease 1
AT3G24982	6.89986	1.77389e-26	ATRLP40, RLP40, receptor like protein 40
AT1G54575	6.68557	4.63338e-20	unknown protein; Has 35333 Blast hits to 34131 proteins in 2444 species: Archae - 798; Bacteria - 22429; Metazoa - 974; Fungi - 991; Plants - 531; Viruses - 0; Other Eukaryotes - 9610 (source: NCBI BLink).
AT3G08860	6.56967	0.000935352	PYD4, PYRIMIDINE 4
AT5G58660	6.53414	3.53907e-07	2-oxoglutarate (2OG) and Fe(II)-dependent oxygenase superfamily protein
AT3G27250	6.2778	1.32892e-09	unknown protein; BEST Arabidopsis thaliana protein match is: unknown protein (TAIR:AT5G40800.1); Has 104 Blast hits to 104 proteins in 13 species: Archae - 0; Bacteria - 0; Metazoa - 0; Fungi - 0; Plants - 104; Viruses - 0; Other Eukaryotes - 0 (source: NCBI BLink).
AT5G17860	6.19843	3.08244e-22	CAX7, calcium exchanger 7
AT1G35730	6.09761	0.000113318	APUM9, PUM9, pumilio 9
AT1G07430	6.08155	0.000115151	HAI2, highly ABA-induced PP2C gene 2
AT3G06630	6.05188	0.000532678	protein kinase family protein
AT3G50770	6.04009	5.573e-44	CML41, calmodulin-like 41
AT4G25000	6.03179	4.96043e-25	AMY1, ATAMY1, alpha-amylase-like
AT1G74000	5.88627	9.7625e-08	SS3, strictosidine synthase 3
AT3G25290	5.84285	2.81653e-25	Auxin-responsive family protein
AT2G37260	5.65221	4.23401e-20	ATWRKY44, DSL1, TTG2, WRKY44, WRKY family transcription factor family protein
AT1G04220	5.59262	1.52486e-31	KCS2, 3-ketoacyl-CoA synthase 2
AT1G34180	5.53658	2.64261e-18	anac016, NAC016, NAC domain containing protein 16
AT5G22460	5.52427	2.8779e-26	alpha/beta-Hydrolases superfamily protein
AT1G70260	5.45119	6.02551e-06	nodulin MtN21 /EamA-like transporter family protein
AT4G38870	5.39267	0.00019819	F-box and associated interaction domains-containing protein
AT4G16590	5.38554	1.76266e-08	ATCSLA01, ATCSLA1, CSLA01, CSLA01, cellulose synthase-like A01
AT1G24070	5.36316	1.01202e-17	ATCSLA10, CSLA10, CSLA10, cellulose synthase-like A10
AT3G46770	5.25959	0.000897611	AP2/B3-like transcriptional factor family protein
AT2G29350	5.23751	8.30256e-27	SAG13, senescence-associated gene 13
AT1G33030	5.23469	9.95697e-05	O-methyltransferase family protein
AT3G48850	5.20348	4.55944e-08	PHT3;2, phosphate transporter 3;2
AT1G10070	5.15373	9.77571e-14	ATBCAT-2, BCAT-2, branched-chain amino acid transaminase 2
AT5G44430	5.08765	3.5584e-25	PDF1.2c, plant defensin 1.2C
AT1G14250	5.08638	5.31817e-34	GDA1/CD39 nucleoside phosphatase family protein
AT1G47760	5.04443	0.000521174	AGL102, AGAMOUS-like 102
AT4G16260	5.02436	1.50048e-26	Glycosyl hydrolase superfamily protein
AT4G29700	4.94124	5.29883e-28	Alkaline-phosphatase-like family protein
AT2G47780	4.66258	1.14703e-07	Rubber elongation factor protein (REF)
AT4G17470	4.63335	4.57139e-10	alpha/beta-Hydrolases superfamily protein
AT1G71030	4.63189	2.82268e-15	ATMYBL2, MYBL2, MYB-like 2
AT2G36080	4.61685	1.72366e-09	AP2/B3-like transcriptional factor family protein
AT2G43580	4.60666	2.5248e-05	Chitinase family protein
AT1G54010	4.5917	1.60216e-12	GDSL-like Lipase/Acylhydrolase superfamily protein
AT1G06620	4.45151	8.35086e-15	2-oxoglutarate (2OG) and Fe(II)-dependent oxygenase superfamily protein
AT5G46590	4.44552	0.00022978	anac096, NAC096, NAC domain containing protein 96
AT2G23000	4.42158	2.15541e-17	scpl10, serine carboxypeptidase-like 10
AT3G22910	4.40459	7.03481e-21	ATPase E1-E2 type family protein / haloacid dehalogenase-like hydrolase family protein
AT2G46680	4.27456	6.02498e-22	ATHB-7, ATHB7, HB-7, homeobox 7
AT3G16470	4.20352	1.99296e-28	JR1, Mannose-binding lectin superfamily protein
AT4G01360	4.16982	4.80989e-05	unknown protein; BEST Arabidopsis thaliana protein match is: Protein of unknown function (DUF793) (TAIR:AT1G01550.2); Has 99 Blast hits to 99 proteins in 25 species: Archae - 0; Bacteria - 10; Metazoa - 0; Fungi - 0; Plants - 89; Viruses - 0; Other Eukaryotes - 0 (source: NCBI BLink).
AT3G12145	4.15125	2.63071e-20	FLOR1, FLR1, Leucine-rich repeat (LRR) family protein
AT1G03940	4.14586	4.28265e-12	HXXXD-type acyl-transferase family protein
AT2G23010	4.13763	1.0821e-09	SCPL9, serine carboxypeptidase-like 9
AT5G24420	4.1111	2.15541e-17	PGL5, 6-phosphogluconolactonase 5
AT2G07732	4.09822	3.60837e-26	Ribulose bisphosphate carboxylase large chain, catalytic domain
AT2G46830	4.08476	1.4424e-12	CCA1, circadian clock associated 1
AT1G62420	4.05882	8.26663e-09	Protein of unknown function (DUF506)
AT5G23980	4.03092	6.23201e-10	ATFRO4, FRO4, ferric reduction oxidase 4
AT1G69260	4.02964	9.80191e-09	AFP1, ABI five binding protein
AT1G22490	4.02581	9.04817e-05	basic helix-loop-helix (bHLH) DNA-binding superfamily protein

## Sheet: miP1b up
ID	FC	FDR	Annotation
AT4G15248	11539.7	0	B-box type zinc finger family protein
AT5G43640	378.539	7.47652e-13	Ribosomal protein S19 family protein
AT1G67105	160.005	7.64239e-06	other RNA
AT3G09260	99.3227	0.000815182	BGLU23, LEB, PSR3.1, PYK10, Glycosyl hydrolase superfamily protein
AT3G30720	17.5204	9.22376e-59	QQS, qua-quine starch
AT5G51950	13.2211	1.91202e-05	Glucose-methanol-choline (GMC) oxidoreductase family protein
AT1G14100	11.3754	0.000145757	FUT8, fucosyltransferase 8
AT1G10220	10.0137	0.000640654	BEST Arabidopsis thaliana protein match is: ZCF37 (TAIR:AT1G59590.1); Has 43 Blast hits to 43 proteins in 15 species: Archae - 0; Bacteria - 2; Metazoa - 7; Fungi - 0; Plants - 27; Viruses - 0; Other Eukaryotes - 7 (source: NCBI BLink).
AT3G49970	8.68746	0.000156316	Phototropic-responsive NPH3 family protein
AT3G49160	7.03312	0.000249032	pyruvate kinase family protein
AT3G48580	5.67088	0.000772239	XTH11, xyloglucan endotransglucosylase/hydrolase 11
AT5G22460	5.50447	1.68563e-26	alpha/beta-Hydrolases superfamily protein
AT1G73325	5.46718	8.50038e-21	Kunitz family trypsin and protease inhibitor protein
AT5G65080	5.36995	3.1505e-09	AGL68, MAF5, K-box region and MADS-box transcription factor family protein
AT3G03910	5.16406	1.14298e-06	GDH3, glutamate dehydrogenase 3
AT3G45940	4.8351	7.64927e-09	Glycosyl hydrolases family 31 protein
AT5G51720	4.53517	3.57395e-25	2 iron, 2 sulfur cluster binding
AT1G23730	4.2039	1.54061e-07	ATBCA3, BCA3, beta carbonic anhydrase 3
AT4G20140	4.13134	3.29778e-11	GSO1, Leucine-rich repeat transmembrane protein kinase
AT2G07774	4.08452	1.05164e-06	unknown protein; Has 30201 Blast hits to 17322 proteins in 780 species: Archae - 12; Bacteria - 1396; Metazoa - 17338; Fungi - 3422; Plants - 5037; Viruses - 0; Other Eukaryotes - 2996 (source: NCBI BLink).
AT2G36885	4.06652	4.39385e-22	unknown protein; FUNCTIONS IN: molecular_function unknown; LOCATED IN: chloroplast; EXPRESSED IN: 22 plant structures; EXPRESSED DURING: 13 growth stages; Has 172 Blast hits to 172 proteins in 58 species: Archae - 0; Bacteria - 116; Metazoa - 0; Fungi - 0; Plants - 32; Viruses - 0; Other Eukaryotes - 24 (source: NCBI BLink).
